# Supplementary material for: Anti-Correlated Myelin-Sensitive MRI Levels in Humans Consistent with a Subcortical to Sensorimotor Regulatory Process—Multi-Cohort Multi-Modal Evidence
Source: Brain Sci. 2022 Dec 9;12(12):1693. doi: 10.3390/brainsci12121693 (PMC9776387; doi:10.3390/brainsci12121693)
Supplement: Supplementary file 1 [file brainsci-12-01693-s001.zip]

Archive with 1 entries (1 files):
- brainsci-2088431-Supplementary Material.pdf
